# Supplementary material for: Different Neutralizing Antibody Responses of Heterologous Sera on Sheeppox and Lumpy Skin Disease Viruses
Source: Viruses. 2024 Jul 14;16(7):1127. doi: 10.3390/v16071127 (PMC11281510; doi:10.3390/v16071127)
Supplement: Supplementary file 1 [file viruses-16-01127-s001.zip]

Archive with 2 entries (2 files):
- Suppl table_1.xlsx
- Suppl Table_2.xlsx
