# Supplementary material for: Different Neutralizing Antibody Responses of Heterologous Sera on Sheeppox and Lumpy Skin Disease Viruses
Source: Viruses. 2024 Jul 14;16(7):1127. doi: 10.3390/v16071127 (PMC11281510; doi:10.3390/v16071127)
Supplement: Supplementary file 1 [file viruses-16-01127-s001.zip › Suppl table_1.xlsx]

## Sheet: Suppl Table 1
			Supplementary Table 1. Average of SPP and LSD Homologous and Heterologous VNT Values.
					SPPV	LSDV	Fold Dilution
			Sera	Serum ID	Avg	Avg	SPPV/LSDV
			SPP	Sheep2 d14	1 in 375	1 in 24	15.625
			SPP	Sheep6 d28	1 in 314	1 in 24	13.0833
			SPP	Sheep1 Term	1 in 48	<1 in 16	?
			LSD	KS-1 Pos	1 in 375	1 in 173	1.5
			LSD	MKD650 Pos	1 in 250	1 in 128	1.95312
			LSD	MKD493 Pos	1 in 250	1 in 96	2.6
			Neg	Goat_72_Neg	<1 in16	<1 in 16	Neg
			Neg	Austria_Cattle_Neg	<1 in16	<1 in16	Neg
			SPP and LSD positive sera were used to neutralize LSDV and SPPV by VNT. An Average of each VNT sera dilution, based on two independent experiments, was obtained and a fold dilution was calculated as iindicated in the last column.
