# Supplementary material for: Different Neutralizing Antibody Responses of Heterologous Sera on Sheeppox and Lumpy Skin Disease Viruses
Source: Viruses. 2024 Jul 14;16(7):1127. doi: 10.3390/v16071127 (PMC11281510; doi:10.3390/v16071127)
Supplement: Supplementary file 1 [file viruses-16-01127-s001.zip › Suppl Table_2.xlsx]

## Sheet: Suppl Table 2
			Supplementary Table 2		1	2
			Values Used and Calculation of R Value using the Archetti-Horsfall Method		A	B
					SPPV	LSDV
					Avg
			1	SPP serum	344.5	24
			2	LSD serum	292	132
			Archetti Formula Values - SPPV and LSD/ LSDV and SPP	rA	24/344.5	0.07
				rB	292/132	2.21
					rA*rB	0.153
					(rA*rB)^1/2	0.4
			R = (rA × rB)^1/2
			The ratio rA is determined by dividing the heterologous titer obtained with virus B by the homologous titer obtained with virus A. The ratio rB is determined by dividing the heterologous titer obtained with virus A by the homologous titer obtained with virus B. The formula yields an antibody ratio (R) that expresses the antigenic relationship between two viruses when both antigens and both sera a…
